# Supplementary material for: Identification and Characterization of Bacteria-Derived Antibiotics for the Biological Control of Pea Aphanomyces Root Rot
Source: Microorganisms. 2022 Aug 8;10(8):1596. doi: 10.3390/microorganisms10081596 (PMC9416638; doi:10.3390/microorganisms10081596)
Supplement: Supplementary file 1 [file microorganisms-10-01596-s001.zip]

Archive with 1 entries (1 files):
- microorganisms-1841804-supplementary.pdf
